# Supplementary material for: Efficient conformational sampling and weak scoring in docking programs? Strategy of the wisdom of crowds
Source: J Cheminform. 2017 Jun 12;9:37. doi: 10.1186/s13321-017-0227-x (PMC5468358; doi:10.1186/s13321-017-0227-x)
Supplement: Supplementary file 2 — Additional file 2: Table S1. Table gathering the results of docking and protein and ligand properties. The target name from DUD-E is given in column A. The difficulty of docking and ranking, column B, is colored in green for the 28 easy targets (top-ranked with all programs), in red for the 6 hard targets (with no correct best pose found with any program), in pink for the 9 best but not top-rank targets exposed in Table 5 (a correct best pose found by at least one program but not top-ranked with any scoring function when rescored in one pool). The rest is in gray. The protein properties are given in columns C to G and the ligand properties in columns H to O. Then follow the RMSDs of the top-rank and best poses obtained when docking with Glide (columns P, Q), Surflex (R, S), FlexX (T, U) and Gold (V, W). [file 13321_2017_227_MOESM2_ESM.xlsx]

## Sheet: proprietes_physico-chimiques_10
Name	Difficulty	Protein Family	Structure_Resolution	Total number of atoms in cavity	FCA	Exposure	MW	AlogP	PSA	EC	HBA	HBD	RB	RC	rmsd top-rank Glide	rmsd best pose Glide	rmsd top-rank Surflex	rmsd best pose Surflex	rmsd top-rank FlexX	rmsd best pose FlexX	rmsd top-rank Gold	rmsd best pose Gold
aa2ar	Intermediate	GPCR	2.6	113	0.743	0.393	337.34	2.1978	127.91	0	6	3	5	4	9.09	1.54	6.02	0.72	8.65	0.99	1.64	1.64
abl1	Easy	Protein kinase	1.7	90	0.744	0.357	429.27	6.4982	59.81	0	3	1	3	4	0.2	0.2	1.26	0.38	0.47	0.36	0.29	0.29
ace	Intermediate	Miscellaneous	2.18	194	0.701	0.59	528.58	2.0374	154.58	3	4	5	12	4	2.96	2.07	3.75	0.98	1.39	1.39	11.26	4.32
aces	Intermediate	Miscellaneous	2.1	108	0.722	0.438	298.81	4.5006	38.91	2	1	1	1	4	0.62	0.45	1.3	0.55	6.56	3.08	0.52	0.52
ada	Intermediate	Miscellaneous	2.5	111	0.685	0.447	323.39	2.2762	81.14	2	3	2	6	3	7.98	1.15	4.85	4.85	5.53	3.76	1.54	1.54
ada17	Intermediate	Miscellaneous	2	112	0.652	0.451	311.42	2.4139	93.79	2	2	1	5	2	1.76	1.53	1.12	1.05	2.87	1.39	3.51	1.9
adrb1	Intermediate	GPCR	2.7	165	0.691	0.423	288.36	0.6914	85.65	2	3	3	6	2	0.48	0.48	11.6	1.13	0.7	0.6	4.08	3.14
adrb2	Intermediate	GPCR	2.84	102	0.725	0.499	278.41	2.322	46.07	3	2	2	6	2	1.22	0.73	1.26	0.72	0.75	0.75	9.46	9.26
akt1	Easy	Protein kinase	2	140	0.657	0.459	274.71	0.734	73.49	1	3	2	1	4	0.61	0.61	1.65	0.68	1.95	0.82	1.48	1.21
akt2	Intermediate	Protein kinase	2	83	0.699	0.513	426.49	0.566	141.72	2	7	3	6	4	0.79	0.75	1.16	0.79	10.45	8.53	0.43	0.43
aldr	Easy	Miscellaneous	1.59	76	0.816	0.485	418.37	3.1707	116.15	1	3	0	5	4	0.86	0.86	0.75	0.74	0.64	0.64	1.42	1.05
ampc	Easy	Miscellaneous	1.94	103	0.65	0.612	355.37	-2.015	190.69	0	1	2	6	2	1.54	0.69	1.5	1.28	1.97	0.56	1.54	1.54
andr	Intermediate	Nuclear receptor	1.64	74	0.757	0.22	290.44	3.3728	40.46	6	2	2	0	4	0.44	0.2	0.27	0.22	18.42	16.94	0.37	0.26
bace1	Hard	Cleaving enzyme	1.75	140	0.686	0.652	391.55	1.0303	105.69	3	2	4	9	2	5.36	4.9	9.91	4.67	9.14	5.81	6.46	5.6
braf	Easy	Protein kinase	2.8	116	0.707	0.441	374.46	-0.4435	79.58	1	3	3	4	5	0.68	0.68	1.49	0.89	0.9	0.9	0.83	0.8
cah2	Intermediate	Miscellaneous	1.9	68	0.721	0.509	149.09	1.0635	68.54	1	1	1	1	0	2.26	1.44	0.94	0.4	0.77	0.4	1.49	1.36
cdk2	Hard	Protein kinase	1.6	105	0.714	0.459	416.44	2.697	83.74	2	4	3	9	3	7.33	2.54	8.03	2.61	6.89	4.8	6.39	6.39
comt	Intermediate	Miscellaneous	1.98	37	0.649	0.722	200.11	1.084	126.74	0	2	2	2	1	0.23	0.23	0.47	0.24	14.73	6.45	0.38	0.38
cp2c9	Easy	CYP450	2	90	0.756	0.405	243.25	2.9778	40.13	1	0	0	3	2	1.69	0.57	1.75	1.6	1.02	0.34	0.49	0.35
cp3a4	Best but not top	CYP450	2	146	0.795	0.502	718.93	5.673	202.26	7	7	4	17	4	5.88	4.11	9.33	2.03	NA	NA	5.28	4.62
csf1r	Intermediate	Protein kinase	2.1	75	0.733	0.458	374.46	1.4963	98.18	1	3	3	4	4	0.6	0.6	0.81	0.58	1.6	1.38	8.2	8.2
cxcr4	Best but not top	GPCR	2.5	160	0.7	0.629	408.67	4.0838	95.45	4	1	2	6	4	2.99	2.35	6.52	2.05	7.01	6.83	7.45	1.94
def	Intermediate	Miscellaneous	2.1	98	0.643	0.471	385.5	1.4093	118.97	5	5	4	11	1	4.36	4.36	0.91	0.88	1.08	0.95	0.99	0.99
dhi1	Easy	Miscellaneous	2.3	103	0.728	0.392	454.51	2.5229	88.07	7	3	2	8	4	1.53	0.34	1.99	0.94	1.73	1.3	1.65	0.46
dpp4	Intermediate	Miscellaneous	2.5	147	0.741	0.696	446.37	1.6177	78.66	4	3	1	3	4	2.74	0.52	4.12	0.71	4.98	0.62	1.72	1.25
drd3	Intermediate	GPCR	2.89	131	0.718	0.371	321.43	1.5994	63	2	3	2	6	2	1.35	1.07	0.81	0.53	9.46	3.63	2.38	1.99
dyr	Intermediate	Miscellaneous	1.35	79	0.722	0.472	326.39	3.5308	100.19	1	3	2	5	3	0.61	0.61	1.25	0.81	6.94	3.18	0.91	0.56
egfr	Easy	Protein kinase	2	139	0.662	0.386	446.52	3.814	96.92	1	4	3	7	5	0.66	0.66	0.81	0.7	0.91	0.54	1.09	1.09
esr1	Intermediate	Nuclear receptor	1.9	68	0.765	0.327	464.6	4.3424	88.66	3	4	2	6	5	5.31	0.37	4.84	4.69	0.92	0.51	4.84	2.85
esr2	Easy	Nuclear receptor	2.2	67	0.776	0.203	390.54	4.547	33.9	1	2	1	9	3	0.97	0.44	0.84	0.56	1.2	0.79	1.02	0.85
fa10	Intermediate	Protease	1.45	131	0.672	0.655	479.98	1.7568	115.4	4	4	2	5	4	8.64	7.85	1.13	0.56	6.69	5.41	1.17	1.17
fa7	Intermediate	Protease	1.8	139	0.619	0.708	538.59	1.8083	151.33	2	3	2	12	4	0.63	0.63	3.33	0.63	3.35	1.37	3.62	3.36
fabp4	Intermediate	Miscellaneous	1.8	122	0.697	0.358	473.54	6.281	67.18	0	2	0	8	5	7.07	6.06	5.1	0.5	3.76	3.25	4.22	1.2
fak1	Intermediate	Protein kinase	2.2	105	0.667	0.562	505.47	3.3551	137.92	2	5	2	8	4	0.49	0.49	0.8	0.53	11.74	1.43	2.48	0.95
fgfr1	Intermediate	Protein kinase	2.07	77	0.779	0.412	238.28	2.5199	37.91	0	2	1	3	3	0.44	0.44	2.13	0.47	0.48	0.27	0.27	0.27
fkb1a	Hard	Miscellaneous	1.8	66	0.864	0.63	476.61	3.1568	126.46	3	5	1	9	3	8.36	5.34	5.41	4.39	6.69	2.78	7.26	5.48
fnta	Hard	Miscellaneous	1.8	194	0.727	0.615	606.78	4.8798	120.15	5	5	0	12	4	5.03	4.36	7.51	4.96	7.95	7.81	8.5	4.66
fpps	Intermediate	Miscellaneous	2.3	101	0.634	0.328	272.09	-1.4928	172.73	1	6	1	4	1	2.71	0.65	8.06	7.58	2.78	0.54	1.16	0.46
gcr	Easy	Nuclear receptor	2.5	96	0.719	0.321	489.63	3.4903	93.13	8	4	3	3	6	0.47	0.46	0.69	0.53	0.46	0.46	0.95	0.61
glcm	Intermediate	Miscellaneous	1.95	128	0.719	0.419	210.25	-4.0527	105.59	2	5	5	8	0	1.26	1.1	1.8	0.95	1.54	1.4	3.17	1.12
gria2	Easy	Ion channels	1.55	155	0.703	0.533	409.25	1.1414	134.67	2	5	1	4	3	0.81	0.81	0.47	0.44	1.23	0.53	0.64	0.64
grik1	Easy	Ion channels	1.85	128	0.688	0.569	322.25	-1.0407	170.37	2	5	1	7	1	1.35	0.48	0.67	0.62	1.37	0.94	1.1	1.1
hdac2	Easy	Histone deacetylases	2.05	88	0.682	0.524	288.34	3.3865	55.12	0	1	2	3	3	0.27	0.27	0.5	0.44	0.44	0.44	0.53	0.53
hdac8	Best but not top	Histone deacetylases	3.3	72	0.736	0.583	286.33	1.6916	71.33	0	3	2	6	2	2.83	0.91	4.42	1.21	8.66	2.46	1.57	1.54
hivint	Hard	Miscellaneous	1.8	83	0.675	0.642	344.73	2.0954	78.9	1	3	0	3	4	3.31	3.05	3.73	2.88	3.63	3.4	3.42	3.21
hivpr	Best but not top	Miscellaneous	1.5	135	0.696	0.515	578.79	3.7029	91.91	5	3	1	13	4	6.25	3.88	6.4	1.97	11.62	11.56	7.09	3.11
hivrt	Intermediate	Miscellaneous	2.55	106	0.774	0.381	353.41	5.11	95.72	1	4	1	6	2	2.33	0.53	2.21	0.47	14.17	11.89	0.71	0.71
hmdh	Easy	Miscellaneous	2.1	119	0.63	0.65	496.55	2.6334	127.51	3	4	3	12	3	0.37	0.37	0.76	0.47	0.85	0.84	0.83	0.83
hs90a	Best but not top	Miscellaneous	2	135	0.741	0.495	303.29	1.6289	98.94	0	5	2	4	3	0.46	0.46	9.86	2.36	9.54	3.66	3.22	0.32
hxk4	Easy	Miscellaneous	1.5	95	0.716	0.598	349.41	1.4594	139.37	0	3	2	4	3	0.53	0.53	0.26	0.26	1.46	1.46	1.57	0.43
igf1r	Best but not top	Protein kinase	2	97	0.701	0.474	397.43	1.9136	104.28	0	4	3	5	5	1.03	1.03	2.32	0.72	1.94	0.8	2.65	0.75
inha	Intermediate	Miscellaneous	1.73	101	0.743	0.495	361.23	2.1622	49.41	3	2	1	3	3	1.58	1.2	2.31	1.1	2.31	1.56	2.17	0.64
ital	Intermediate	Miscellaneous	1.56	65	0.846	0.404	555.43	2.6212	137.22	5	3	0	5	5	4.14	3.92	2.7	0.82	9.66	8.68	1.98	1.73
jak2	Intermediate	Protein kinase	2	106	0.623	0.419	465.52	3.6214	108.02	0	6	1	7	4	NA	NA	1.33	0.54	7.7	7.43	1.23	0.95
kif11	Intermediate	Miscellaneous	2.28	74	0.73	0.557	462.53	2.9	48.22	6	2	1	4	4	1.02	1.02	1.42	1.38	7.81	5.08	1.34	1.29
kit	Easy	Protein kinase	1.6	104	0.721	0.551	299.3	1.5662	87.98	0	2	3	2	3	0.21	0.21	0.4	0.4	1.08	0.52	0.46	0.46
kith	Easy	Miscellaneous	2	110	0.7	0.551	242.23	-0.0029	104.55	3	5	3	2	2	0.69	0.3	0.77	0.32	0.84	0.33	0.54	0.54
kpcb	Intermediate	Protein kinase	2.6	113	0.655	0.565	441.54	1.8183	71.33	1	2	2	6	5	0.97	0.56	4.16	0.59	1.03	0.5	0.77	0.77
lck	Intermediate	Protein kinase	2	154	0.649	0.624	400.52	1.2578	59.11	1	2	2	6	5	0.5	0.5	2.89	1.16	12.05	2.6	2.7	2.39
lkha4	Intermediate	Miscellaneous	2.1	129	0.705	0.479	314.34	-0.287	106.1	1	2	2	7	2	1.72	1.1	6.09	1.81	4.93	1.97	9.7	9.11
mapk2	Intermediate	Protein kinase	2.41	104	0.673	0.442	387.43	1.9877	62.55	2	3	1	1	6	1.41	0.79	7.38	0.93	18.64	17.8	1.61	1.44
mcr	Intermediate	Nuclear receptor	1.95	85	0.718	0.286	360.44	0.9684	83.83	7	5	2	2	5	0.36	0.36	0.54	0.54	0.62	0.62	7.18	7.17
met	Intermediate	Protein kinase	2.02	110	0.755	0.391	633.66	3.8884	112.45	2	7	2	12	6	2.64	2.39	1.53	1.23	2.38	0.81	1.42	1.42
mk01	Easy	Protein kinase	2	102	0.647	0.368	280.32	1.552	64.78	1	2	2	3	3	0.5	0.5	0.72	0.48	0.85	0.61	0.49	0.49
mk10	Intermediate	Protein kinase	2	133	0.669	0.449	444.89	5.307	79.2	0	2	0	6	4	0.33	0.33	0.64	0.57	0.55	0.34	9.54	7.06
mk14	Intermediate	Protein kinase	1.7	100	0.64	0.421	550.51	1.0353	133.65	3	7	2	5	6	2.25	1.15	2.41	1.26	0.9	0.9	2.43	1.86
mmp13	Intermediate	Miscellaneous	1.6	155	0.723	0.545	425.88	2.7769	110.31	1	5	2	6	3	0.28	0.28	1	0.93	2.34	1.47	8.87	1.2
mp2k1	Intermediate	Protein kinase	2	152	0.671	0.372	380.49	2.1784	202.26	0	2	4	4	2	2.18	1.8	2.31	2.26	1.6	1.25	1.9	1.9
nos1	Intermediate	Miscellaneous	2.1	40	0.65	0.513	217.29	-3.6633	117.42	1	0	2	9	0	1.63	1.14	4.4	1.02	1.42	0.83	6.81	3.2
nram	Intermediate	Miscellaneous	2.35	81	0.63	0.539	349.4	0.7268	112.93	3	3	3	8	2	0.69	0.66	0.95	0.63	4.61	3.95	0.81	0.81
pa2ga	Intermediate	Miscellaneous	2	195	0.682	0.478	502.69	6.8953	94.53	1	1	1	16	3	0.68	0.54	9.41	2.55	1.03	0.91	10.32	8.96
parp1	Easy	Miscellaneous	2.5	173	0.676	0.491	339.39	1.3663	88.38	1	2	3	3	4	0.93	0.32	1.13	0.49	0.81	0.81	0.81	0.51
pde5a	Intermediate	Miscellaneous	2.3	155	0.71	0.362	470.54	0.9304	121.8	2	5	1	7	4	2.94	0.59	8.5	1.11	9.22	0.95	1.26	1.14
pgh1	Hard	Cyclooxygenase	2.7	67	0.776	0.37	428.91	4.0856	80.56	1	4	2	7	3	7.77	5.71	7.92	4.25	7.51	7.07	5.79	5.74
pgh2	Easy	Cyclooxygenase	2.4	81	0.79	0.279	381.37	4.0636	86.36	1	2	1	4	3	0.38	0.38	0.59	0.55	1.43	1.12	0.64	0.64
plk1	Intermediate	Protein kinase	2.1	114	0.649	0.487	449.55	1.1697	115.7	2	3	2	5	5	1.76	0.72	1.89	1.23	9.91	2.04	0.88	0.46
pnph	Best but not top	Miscellaneous	2.1	97	0.701	0.422	265.29	-2.7079	106.44	3	4	4	3	3	3.61	1.79	3.58	3.36	3.19	2.92	3.43	0.65
ppara	Intermediate	Nuclear receptor	1.79	105	0.771	0.409	477.48	4.0311	119.59	2	3	1	8	3	2.88	2.37	1.5	0.94	0.88	0.77	0.69	0.64
ppard	Intermediate	Nuclear receptor	3	107	0.804	0.409	468.46	5.418	78.46	2	2	1	12	2	5.55	5.55	1.47	1.24	1.53	0.9	8.33	6.04
pparg	Intermediate	Nuclear receptor	2.1	147	0.728	0.412	437.9	3.8753	80.32	1	3	0	8	4	1.49	0.67	5.93	0.92	2.57	2.54	3.26	2.54
prgr	Intermediate	Nuclear receptor	2	103	0.748	0.269	403.93	3.7039	72.79	3	2	0	5	3	NA	NA	5.28	0.78	0.88	0.45	0.65	0.65
ptn1	Easy	Miscellaneous	2	78	0.718	0.382	251.22	-0.1097	130.62	0	2	0	4	2	0.92	0.29	1.33	0.49	1.39	0.65	0.54	0.54
pur2	Intermediate	Miscellaneous	1.98	87	0.655	0.374	543.45	-0.2592	247.61	4	4	6	13	2	8.28	6.33	1.67	1.08	1.29	1.18	1.24	1.06
pygm	Intermediate	Miscellaneous	1.76	121	0.727	0.675	402.85	2.2288	95.34	3	5	3	2	4	1.37	1.37	5.97	0.78	7.64	5.2	1.05	0.9
pyrd	Easy	Miscellaneous	1.6	98	0.806	0.288	356.37	5.0999	53.02	0	1	0	3	4	0.43	0.43	0.92	0.43	0.62	0.62	0.49	0.49
reni	Intermediate	Cleaving enzyme	2	150	0.7	0.578	622.62	5.7504	71.99	4	3	2	10	6	0.54	0.54	1.45	0.73	9.02	6.84	1.83	1.83
rock1	Intermediate	Protein kinase	2.6	115	0.678	0.601	248.34	0.1029	69.63	3	2	2	3	2	0.63	0.63	1.17	0.64	3.1	0.61	0.81	0.81
rxra	Intermediate	Nuclear receptor	1.9	99	0.778	0.238	327.48	5.7594	40.13	0	0	0	14	0	2.18	1.58	4.44	1.03	1.57	1.3	1.07	1.07
sahh	Easy	Miscellaneous	2.01	60	0.65	0.333	263.25	-1.6788	127.15	2	6	3	2	3	0.37	0.37	0.5	0.5	0.43	0.28	0.62	0.59
src	Easy	Protein kinase	2.3	97	0.649	0.551	455.44	4.7205	110.75	2	4	3	5	4	0.88	0.57	0.74	0.61	0.86	0.78	0.59	0.46
tgfr1	Intermediate	Protein kinase	1.7	116	0.69	0.502	313.36	3.51	63.59	0	4	1	3	4	0.27	0.27	5.43	2.18	0.23	0.23	0.33	0.33
thb	Easy	Nuclear receptor	2.8	121	0.777	0.248	375.44	5.2461	69.59	0	2	1	7	3	0.52	0.52	1.01	0.53	1.36	0.68	0.86	0.84
thrb	Easy	Protease	1.81	126	0.651	0.621	448.56	-0.5208	94.82	7	3	0	5	6	1.34	0.3	1.57	0.32	0.64	0.47	0.49	0.49
try1	Intermediate	Protease	0.97	71	0.62	0.631	533.58	0.3689	192.29	2	5	3	10	3	1.93	1.88	1.94	1.83	2.12	2.12	0.83	0.61
tryb1	Easy	Protease	2.06	143	0.622	0.707	349.45	1.3645	57.18	2	2	1	3	4	0.26	0.26	0.5	0.5	1.31	0.51	0.63	0.61
tysy	Best but not top	Miscellaneous	2	120	0.733	0.45	498.49	0.7702	158.35	2	3	2	8	5	3.36	1.73	2.44	1.27	3.22	2.64	3.17	1.75
urok	Intermediate	Protease	1.9	104	0.587	0.659	349.43	-1.4531	118.63	0	2	1	4	3	0.43	0.43	3.59	0.81	1.25	0.96	0.56	0.56
vgfr2	Easy	Protein kinase	2.4	117	0.726	0.38	396.44	3.8077	76.14	0	4	2	7	4	0.96	0.53	1.49	0.79	0.82	0.7	0.5	0.5
wee1	Intermediate	Protein kinase	2.2	104	0.692	0.428	478.95	2.8047	85	1	4	2	6	5	1.82	0.44	2.15	0.6	2.49	0.63	1.38	1.38
xiap	Best but not top	Miscellaneous	1.8	47	0.745	0.647	507.65	1.0808	120.9	6	5	3	8	4	4.11	3.52	3.84	1.25	3.85	3.73	4.27	4.05
